# Supplementary material for: Protection against Bovine Respiratory Syncytial Virus Afforded by Maternal Antibodies from Cows Immunized with an Inactivated Vaccine
Source: Vaccines (Basel). 2023 Jan 9;11(1):141. doi: 10.3390/vaccines11010141 (PMC9864491; doi:10.3390/vaccines11010141)
Supplement: Supplementary file 1 [file vaccines-11-00141-s001.zip]

Archive with 3 entries (3 files):
- Additional file S1.xlsx
- Additional file S2.xlsx
- Additional file S3.xlsx
