# Supplementary material for: Protection against Bovine Respiratory Syncytial Virus Afforded by Maternal Antibodies from Cows Immunized with an Inactivated Vaccine
Source: Vaccines (Basel). 2023 Jan 9;11(1):141. doi: 10.3390/vaccines11010141 (PMC9864491; doi:10.3390/vaccines11010141)
Supplement: Supplementary file 1 [file vaccines-11-00141-s001.zip › Additional file S1.xlsx]

## Sheet: Feuil1
Samples	Days	CCL2_35_R CNRQ	CCL3_127_R CNRQ	CCL4_430_R CNRQ	CCL8_138_R CNRQ	CCR5_508_R CNRQ	CLEC7A_327_R CNRQ	CRCP_157_R CNRQ	CSF2_500_R CNRQ	CSF3_716_R CNRQ	CX3CL1_1285_R CNRQ	CX3CR1_97_R CNRQ	CXCL1_23_R CNRQ	CXCL2_220_R CNRQ	DDX58_2542_R CNRQ	Eota_994_R CNRQ	GAPDH_240_R CNRQ	HPRT_354_R CNRQ	HP_839_R CNRQ	IFNa_5_R CNRQ	IFNg_210_R CNRQ	IL10_172_R CNRQ	IL12A_367_R CNRQ	IL12B_699 CNRQ	IL13_67_R CNRQ	IL15_80 CNRQ	IL1A_332_R CNRQ	IL1B_792_R CNRQ	IL2_104_R CNRQ	IL6_101_R CNRQ	IL8_320_R CNRQ	IL9_161_R CNRQ	IRF1_682_R CNRQ	IRF3_1152_R CNRQ	IRF7_1614 CNRQ	ISG15_144_R CNRQ	ITGAL_3287_R CNRQ	ITGAM_645 CNRQ	ITGAX_122_R CNRQ	MT2_20_R CNRQ	MYD88_840_R CNRQ	NFKB_1555_R CNRQ	NOD2_839_R CNRQ	PTGS1_644_R CNRQ	PTGS2_981_R CNRQ	RPL19_151_R CNRQ	RPL26_99_R CNRQ	RnaseP CNRQ	SAA3_40_R CNRQ
Gamme-G0,125		1.098	0.2634	0.1319	1.147	0.2803	0.7293	0.07231	0.1683	0.06226	0.3545	0.2409		0.2851	0.9499	0.05226	1.005	0.3762	0.1197	0.07446	0.06878	1.254	0.1168	0.1909	0.08352	1.262	0.2221	0.1949	0.06754	0.1575	0.195	0.08158	1.663	1.655	0.4994	0.6158	0.7529	2.295	0.6447	3.498	0.2672	0.1477	0.09738	0.7806	0.3348	2.152	1.542	1.524	1.325
Gamme-G0,25		1.1	0.2686	0.1498	1.152	0.3054	0.6488	0.06185	0.2759	0.08759	0.385	0.2301	0.1065	0.2845	1.117	0.06385	1.039	0.3653	0.1146	0.07338	0.07409	1.014	0.09349	0.212	0.09886	1.59	0.2313	0.1984	0.1458	0.1706	0.1129	0.1464	1.493	2.095	0.6457	0.6002	0.7928	1.722	0.6587	3.834	0.3541	0.1213	0.115	0.7931	0.3618	2.055	1.438	1.304	1.369
Gamme-G0,5		1.016	0.2199	0.1377	1.134	0.2715	0.6438	0.06021	0.2958	0.09876	0.3951	0.2096	0.1083	0.2998	1.056	0.06331	0.9577	0.3833	0.1103	0.06869	0.08454	1.123	0.1208	0.2013	0.07243	1.336	0.2416	0.1905	0.08939	0.1368	0.1094	0.1865	1.674	1.783	0.6051	0.6283	0.7439	2.238	0.4726	3.504	0.3185	0.1061	0.106	0.7595	0.3661	2.186	1.526	1.01	1.4
Gamme-G1		1.203	0.1504	0.1353	1.351	0.3607	0.6649	0.05783	0.2318	0.114	0.4597	0.2476	0.1345	0.3246	0.5526	0.06881	0.9283	0.3836	0.1305	0.09276	0.07929	1.354	0.1204	0.2204	0.09613	1.469	0.2556	0.2119	0.117	0.159	0.1897	0.1186	1.697	2.381	0.6358	0.7851	0.7218	1.521	0.6487	4.123	0.3639	0.1176	0.1162	0.5719	0.4022	1.895	1.358	0.8344	1.351
Pool LBA_G0,125		2.752	2.257	1.27	2.684	1.041	1.506	0.7252	1.838	1.023	1.142	0.8473	1.336	2.918	1.081	0.6401	1.322	0.7124	0.8962	0.8712	0.7556	2.026	1.016	1.981	1.301	0.8171	2.244	1.405	0.998	0.9511	1.808	2.035	2.324	2.008	1.489	1.994	1.52	6.807	2.138	0.9607	1.072	0.783	0.852	0.8801	1.732	1.006	0.825	1.043	2.764
Pool LBA_G0,25		2.863	2.065	1.28	2.989	0.9448	1.474	0.8183	1.168	0.6214	1.035	0.7857		2.793	1.355	0.8269	1.185	0.7732	0.7812	1.069	0.6925	2.035	0.9095	2.203	0.7866	1.29	1.888	1.458	1.298	1.008	1.97	1.261	2.432	1.063	1.722	2.112	1.088	3.293	1.959	1.151	0.9671	0.7657	0.8896	0.8911	1.848	0.9908	0.8219	0.961	2.099
Pool LBA_G0,5		3.138	1.995	1.45	3.701	1.115	1.811	0.8442	2	1.028	1.022	0.9834	0.2308	3.255	1.701	1.012	1.22	0.8052	0.8269	1.094	1.079	1.869	1.367	2.11	1.09	1.265	2.691	1.635	1.327	0.9956	2.364	1.977	2.677	1.733	1.496	2.54	1.117	3.262	1.898	1.27	1.161	0.9829	0.8671	1.115	2.583	1.029	0.891	1.256	2.548
Pool LBA_G1		3.356	2.656	1.377	3.708	1.068	2.057	0.7417	1.833	1.143	1.084	1.06	0.3031	3.641	1.552	0.9294	1.335	0.803	0.8241	1.151	1.22	1.914	1.637	2.076	1.11	1.64	2.225	1.547	1.182	1.052	2.069	1.643	3.252	1.996	1.838	2.64	1.211	2.237	2.198	1.521	1.084	0.9438	0.8401	1.045	2.136	0.971	0.8417	1.087	2.69
VRS2013_3981_LBA_J10	10	0.5493	0.7904	0.8221	0.533	0.5768	0.7343	0.7011	0.6302	0.7095	0.5014	0.6172	0.5288	2.002	0.5925	0.6554	0.7581	1.189	1.294	0.5582	0.8567	1.028	0.624	0.6792	0.7288	1.024	1.244	1.109	0.6903	0.6242	1.098	0.4193	0.7562	0.9991	1.07	0.6156	1.861	0.66	1.716	1.563	0.8503	0.5794	1.316	0.9952	0.8035	0.9028	0.9067	1.617	1.429
VRS2013_3981_LBA_J15	15	0.7991	0.8917	0.3105	1.181	0.2987	1.677	0.4696	0.06672	0.3556	0.2772	0.282	0.09237	1.891	0.2405	0.2628	1.24	0.9728	0.5269	0.277	0.4067	0.7512	0.1651	0.5545	0.2628	0.8867	0.8069	0.2905	0.1218	0.2179	0.8441	0.3822	1.393	1.027	0.886	0.4583	1.475	1.418	1.811	1.71	0.382	0.181	0.5353	0.2608	0.5541	0.9425	0.7478	1.039	0.7281
VRS2013_3981_LBA_J3	3	0.2536	0.1287	0.2278	0.1254	0.1755	0.8672	0.3666	0.1228	0.218	0.3899	0.302	5.147	0.4529	1.234	0.3406	0.6382	0.8987	0.8494	0.3382	0.4708	0.6401	0.2107	0.1186	0.2065	0.8613	0.4175	0.3926	0.07892	0.3828	0.3708	0.1955	0.1081	0.5671	0.6166	0.301	1.443	0.2508	1.309	0.7083	0.3968	0.2892	0.7195	0.1819	0.1908	1.128	1.16	2.946	1.293
VRS2013_3981_LBA_J6	6	0.3506	0.4917	0.4455	0.3875	0.3963	1.566	0.1725	0.232	0.314	0.3122	0.2856	0.2468	1.218	1.268	0.279	0.6695	1.013	1.917	0.2449	0.3492	1.594	0.2108	0.8379	0.318	1.802	0.8322	0.8698	0.3364	0.2788	0.8098	2.627	0.5284	2.204	1.863	1.092	1.824	0.2844	1.358	2.249	0.7388	0.2112	1.906	0.3434	0.382	1.054	0.843	2.552	1.934
VRS2013_3982_LBA_J10	10	7.083	2.591	2.21	2.561	0.535	1.821	0.4064	0.02297	0.361	0.3207	0.3025	0.464	1.421	0.6753	0.1456	0.959	0.5997	0.8319	0.2133	0.4399	0.7456	0.07464	2.837	0.2493	2.36	1.126	0.6715	0.07605	0.2615	1.662	0.6404	1.754	2.021	0.4412	0.9402	2.035	4.812	2.919	1.834	0.6744	0.2516	0.7853	0.2169	1.652	1.356	0.8643	1.288	1.774
VRS2013_3982_LBA_J14	15	1.52	2.359	1.348	1.732	0.8117	0.7981	0.8685	1.611	1.336	2.129	0.9053	0.232	4.648	1.757	0.8128	1.366	0.7217	0.8274	0.8784	0.8743	2.181	1.198	5.131	0.9801	4.972	5.008	2.732	1.383	1.364	2.569	2.588	5.532	1.545	0.7453	2.02	0.7883	1.655	1.257	1.055	2.05	1.044	0.7918	1.165	3.447	1.078	0.7843	0.7343	4.751
VRS2013_3982_LBA_J3	3	0.1686	0.06062	0.4097	0.4694	0.7462	0.443	1.313	0.4031	0.742	0.7228	0.9528	4.461	0.1144	1.765	1.244	0.4796	1.136	1.907	0.6569	1.309	0.9284	0.744	0.17	0.7899	0.4341	0.4569	0.3619	0.233	0.8597	0.1996	1.321	0.1382	0.8366	0.1047	0.4659	1.406	0.3344	0.3317	0.624	0.5765	1.432	1.904	0.7647	0.4041	0.9032	1.459	3.344	0.7563
VRS2013_3982_LBA_J6	6	1.628	3.177	2.268	2.809	0.3717	3.64	0.5302		0.4671	0.5194	0.4183	0.1979	4.451	2.643	0.4888	0.6677	0.9907	2.149	0.3518	0.4932	1.062	0.2346	2.543	0.4187	1.923	1.452	1.225	0.4023	0.5747	2.69	1.528	1.806	2.82	1.762	3.749	2.101	1.359	2.026	1.069	0.9578	0.6493	2.361	0.5328	1.756	1.082	0.9057	2.259	0.8133
VRS2013_4355_LBA_J10	10	0.598	4.242	4.345	0.6847	1.473	1.017	2.588	1.181	1.459	1.495	1.74	2.013	4.801	1.091	1.734	0.8248	1.088	2.035	1.641	1.906	1.334	1.257	8.662	1.836	1.16	2.42	1.409	0.9766	1.441	1.235	0.7989	0.8716	0.7758	1.935	1.145	1.581	1.296	1.416	1.016	1.183	1.984	1.808	1.355	2.01	1.018	0.8462	1.698	1.852
VRS2013_4355_LBA_J15	15	0.2575	0.07822	1.131	0.07072	3.087	0.2366	3.476	0.5434	2.5	3.613	3.161		0.03991	0.3403	3.371	0.8115	1.297	1.505	3.093	2.114	0.1215	2.846	0.03708	3.279	0.5191	0.1385	0.5758	1.885	3.076	0.07743		0.2682	0.9293	0.6208	0.23	0.1018	0.3323	0.3643	0.4489	1.211	3.098	1.588	2.819	0.04515	1.449	1.046	0.2771	0.2276
VRS2013_4355_LBA_J3	3	5.514	2.05	1.937	10.14	1.602	1.267	2.126	1.657	1.934	1.561	1.444	3.311	3.15	3.368	1.465	0.9344	1.097	1.869	1.798	1.922	1.878	1.407	1.583	1.677	2.126	1.817	1.32	0.9466	1.625	1.064	1.547	3.266	2.598	6.37	7.069	1.774	2.073	1.561	3.862	1.29	2.301	1.752	1.535	1.381	1.046	0.7722	0.6593	2.905
VRS2013_4355_LBA_J6	6	0.7376	4.839	3.45	0.6729	1.45	2.817	1.463	0.8195	1.692	1.496	1.208	3.451	5.758	2.655	1.23	0.7658	1.146	1.08	1.425	1.278	1.166	1.891	3.616	2.042	1.635	2.643	1.866	2.316	1.449	2.714	5.556	2.749	1.302	2.136	3.753	1.931	2.031	0.6482	1.98	1.271	1.016	1.079	1.499	2.351	1.031	1.046	2.998	6.673
VRS2013_4363_LBA_J10	10	5.183	3.153	3.676	4.911	1.8	2.403	1.61	1.764	2.041	1.453	1.463	1.225	5.468	2.03	1.795	0.7343	1.462	1.471	1.646	1.682	1.704	2.15	8.497	2.13	2.065	3.576	3.56	2.344	2.035	4.004	9.823	1.882	1.127	1.652	3.998	0.8296	2.043	1.198	0.9163	1.938	3.384	1.868	2.16	5.596	0.917	0.9061	1.173	2.256
VRS2013_4363_LBA_J14	15	2.206	1.29	0.6089	0.6459	0.2423	2.491	0.2174	1.035	0.2895	0.1502	0.1344	0.1631	1.545	0.2418	0.2997	1.137	0.795	0.94	0.2536	0.3168	1.394	0.5939	2.253	0.1684	1.084	2.134	1.149	0.6478	0.2939	3.194	1.005	0.5923	0.6015	0.2	0.09075	1.427	3.591	2.179	0.3884	0.4057	0.1768	0.9897	0.3124	3.588	1.156	0.8354	1.005	0.4245
VRS2013_4363_LBA_J3	3	1.071	0.3588	0.545	1.331	0.9871	1.252	1.808	0.6149	1.425	1.114	1.182	11.23	0.5812	1.529	1.122	0.5676	0.9159	1.343	1.185	1.22	0.6135	0.4747	0.8556	1.08	1.204	0.755	0.7976	0.3189	1.056	0.8625	1.649	0.5956	1.635	1.412	1.373	1.573	0.6142	1.416	0.7982	0.8765	1.741	1.188	1.108	0.9335	1.039	1.112	2.042	0.4889
VRS2013_4363_LBA_J6	6	7.956	3.639	5.252	7.944	0.8343	2.746	0.9499	1.228	1.128	0.7329	0.9633	0.5569	5.607	1.078	0.8502	1.106	0.797	0.8443	1.084	0.7833	2.433	1.184	10.23	1.08	1.366	4.103	3.384	1.502	1.004	5.213	9.564	2.832	1.725	1.886	2.407	1.54	4.167	4.417	0.8332	1.347	1.061	0.8902	1.012	6.284	1.153	0.8224	1.369	1.742
VRS2013_4365_LBA_J14	15	1.745	1.003	0.7902	1.283	0.6234	1.246	0.8502	1.754	0.9024	0.7103	0.481	0.2854	2.008	0.6312	0.8671	1.672	0.8077	0.8744	0.6385	0.7523	1.271	0.935	1.537	0.8158	0.9087	1.491	1.496	1.094	0.6719	1.555	1.086	1.183	0.8584	1.478	0.6756	1.376	3.954	1.516	0.55	0.9948	0.3273	0.8442	0.84	1.186	1.119	0.8739	0.7288	0.8369
C	6	0.406	0.3208	0.4378	0.4081	0.7445	0.9978	0.7858	0.1813	0.7003	0.8047	0.883	0.08229	0.8793	0.8464	0.627	0.6499	0.948	0.6098	0.7629	0.9399	0.402	0.5064	0.3273	1.003	0.1971	1.053	0.8878	1.016	0.7941	0.4844	0.8193	0.2005	0.7711	0.2583	0.3582	0.6335	0.7995	0.507	0.3424	0.4265	0.2676	0.5548	0.7335	0.3251	1.215	1.216	1.528	0.4001
VRS2014_3991_LBA_J15	15	2.884	4.367	1.243	2.124	1.279	1.335	1.012	2.991	1.804	1.577	1.541	0.1024	2.767	0.7986	1.55	1.597	1.026	0.8123	1.764	1.398	2.686	2.279	1.688	1.537	1.105	3.962	2.631	1.975	1.381	3.765	0.6078	5.633	1.033	1.961	2.148	0.772	2.06	1.953	1.43	1.952	1.01	0.7399	1.661	1.883	0.9209	0.8981	1.202	2.968
VRS2014_3992_LBA_J15	15	3.588	6.434	2.226	4.271	1.277	1.603	0.6162	2.15	1.646	1.214	1.277	0.3061	3.136	1.019	1.321	2.528	0.8066	0.5919	1.406	1.028	3.311	1.805	1.766	1.17	1.737	5.802	2.586	1.658	1.034	6.24	0.8426	6.869	1.129	2.736	2.872	0.8156	3.632	1.691	1.511	2.046	0.8227	0.6401	1.287	1.836	0.908	0.8155	0.9068	4.926
VRS2014_4395_LBA_J15	15	1.709	2.945	1.765	2.328	0.9626	2.566	0.8151	1.248	1.287	1.04	0.9359	0.0134	1.249	0.8554	0.9094	1.889	0.7524	0.7824	1.058	0.731	3.035	1.297	2.021	1.06	1.091	2.454	2.455	1.349	0.8177	4.467	0.9788	4.606	1.295	0.9087	1.569	1.105	3.022	1.744	0.7658	1.553	1.618	0.8221	0.6619	1.231	0.9824	0.847	1.045	1.281
VRS2014_4398_LBA_J0	0	0.4061	0.354	0.7717	0.3446	2.477	0.5789	0.349		0.2721	1.27	1.787	509.9		1.445	0.3656	0.4671	1.294	0.5713	0.4936	0.06261	0.2874	0.1684	0.3007	0.3085	2.191	1.141	1.494	0.5366	0.8303	0.8853	4.745	0.217	0.07159	0.2752	0.2803	1.024	0.006558		0.8241	1.414	1.509	0.6257		0.05869	0.6859	2.225	2.351	0.2386
VRS2014_4398_LBA_J10	10	3.98	1.715	0.833	1.387	0.6425	1.172	0.5246	0.7077	0.6429	0.593	0.6475	0.9086	2.151	1.03	0.571	1.9	0.6387	0.4316	0.6167	0.5454	1.525	0.8079	1.621	0.6244	1.924	1.725	1.907	0.6944	0.7075	1.61	1.308	1.51	1.311	1.573	1.343	1.417	1.776	3.607	1.128	1.424	0.453	0.4281	0.7641	1.993	1.094	0.6503	1.193	1.198
VRS2014_4398_LBA_J15	15	2.207	1.902	0.8542	1.335	1.04	1.982	0.7597	0.8628	1.333	1.119	1.026	0.07601	0.8103	0.4863	0.9479	1.913	0.7582	0.6687	1.532	1.155	2.209	1.287	0.8312	1.357	0.6986	1.615	1.875	1.485	1.273	1.075	0.5688	1.58	1.109	0.8729	0.4592	1.215	2.468	1.398	0.8137	1.613	0.8695	0.6928	1.011	1.468	0.8829	0.8464	0.4983	5.822
VRS2014_4398_LBA_J3	3	0.7265	0.606	0.705	0.4857	1.738	1.867	2.863	0.9154	1.567	1.763	1.81	7.793	0.2486	1.023	1.949	0.7966	1.307	1.656	1.725	1.802	1.391	0.8215	0.2348	2.117	0.5363	0.3264	0.5951	0.6025	1.93	0.4275	0.8464	0.3048	1.197	1.559	0.7062	0.9555	0.2676	0.9363	1.245	1.038	1.436	1.881	1.751	0.702	0.7884	0.8814	1.136	0.5075
VRS2014_4398_LBA_J6	6	4.822	1.519	0.5744	1.11	0.4772	2.391	0.3087	0.482	0.3797	0.3272	0.3364	0.1783	1.28	1.043	0.2537	1.61	0.8091	0.3547	0.4337	0.3958	0.8705	0.5952	1.027	0.4414	1.954	1.081	0.908	0.665	0.3398	2.108	0.9012	1.869	1.245	1.551	0.2712	1.112	5.396	4.209	0.9579	0.5159	0.1414	0.365	0.4198	1.29	1.096	0.6457	1.033	1.018
VRS2014_4400_LBA_J0	0	0.1037	0.09402	0.5093	0.1908	1.381	0.5829	2.349	1.888	1.166	1.139	1.359	7.666	0.06317	0.255	1.877	0.7068	1.552	0.754	1.553	1.695	0.736	1.102	0.09529	1.54	0.4988	0.1544	0.265	1.05	1.46	0.139	0.3668	0.1345	0.4016	0.7507	0.1231	0.9212	0.06361	0.5357	0.7237	0.856	1.126	0.9589	1.68	0.4861	0.9422	1.02	0.3375	0.2847
VRS2014_4400_LBA_J10	10	0.1565	0.3555	1.188	0.157	2.071	0.3184	2.698	2.494	2.12	2.059	2.169	1.799	0.241	0.8052	2.933	0.7391	1.745	1.729	2.347	2.949	1.168	1.984	0.5185	3.268	0.8674	0.721	0.5716	5.289	2.191	0.2885	0.3101	0.3277	0.5952	1.569	0.4783	1.148	0.1351	0.9785	1.72	1.275	3.156	1.721	2.531	0.7793	0.7986	1.076	1.889	0.1177
VRS2014_4400_LBA_J15	15	0.04708	0.06928	1.096	0.1088	3.452	0.2746	3.092	13.05	3.77	3.537	3.331	3.413	0.084	0.3484	4.067	0.8477	1.917	1.501	3.314	3.024	0.4078	5.951	0.03553	3.953	0.2927	0.1965	0.5759	3.823	2.608	0.1783	0.4846	0.3702	0.8373	1.292	0.348	0.2422	0.0852	0.184	1.07	1.422	2.643	1.735	4.516	0.9075	1.205	1.057	1.102	0.2341
VRS2014_4400_LBA_J3	3	0.4184	0.4138	0.4647	0.8493	1.193	1.737	2.01	0.0847	1.374	0.8131	1.014	7.494	0.2227	1.181	0.7711	0.9141	0.7767	1.048	1.054	1.121	1.07	0.2396	0.337	0.6459	0.7273	0.4575	0.4061	0.1587	1.022	0.476	1.213	0.4741	0.9561	0.8892	0.3924	1.436	0.3238	1.491	1.542	0.8462	1.457	0.9584	0.4959	0.3074	0.9872	0.9963	0.505	1.185
VRS2014_4400_LBA_J6	6	1.113	0.6092	0.5879	0.3865	1.29	0.988	1.024	2.615	1.541	1.409	1.386	0.3668	0.6504	0.9232	1.655	0.9828	1.354	0.8245	1.827	1.674	1.304	1.872	0.3595	1.649	0.7658	0.3416	0.2653	2.505	0.867	0.4168	0.2243	0.7504	1.16	1.513	1.405	1.113	1.199	1.444	1.428	1.002	1.667	0.7141	1.764	0.5649	0.8967	0.9429	0.4009	0.459
VRS2014_4401_LBA_J0	0	0.299	0.3734	0.4543	0.5103	0.7311	1.687	0.4573	0.1032	0.1911	0.5512	0.4857	11.65	0.1203	0.1531	0.9641	0.7156	0.7957	0.9153	0.4334	0.8868	0.3	0.4476		0.2544	0.4432	0.3741	0.2307	0.215	0.7038	0.2892		0.2542	0.9292	0.07276	0.1671	1.138	0.5567	1.231	1.211	0.3873	0.5447	0.5753	0.1665	0.3318	1.465	1.449	1.528	1.165
VRS2014_4401_LBA_J10	10	6.232	4.853	1.738	1.652	0.6087	1.119	0.6214	0.8541	0.6916	0.527	0.5033	0.3701	3.98	0.8792	0.5544	2.436	0.6739	0.7543	0.7382	0.6794	1.837	0.7491	1.082	0.6559	1.741	1.39	0.9468	1.118	0.6108	3.178	0.3462	2.438	1.358	1.106	1.854	1.395	4.724	5.112	1.46	1.028	0.6543	0.5202	0.7469	3.432	0.9383	0.6205	0.7334	1.806
VRS2014_4401_LBA_J15	15	1.9	4.046	2.057	0.6822	1.462	0.1884	0.6932		0.1855	1.314	1.327			0.9643	0.5714	1.607	0.7097	0.6404	0.9956	0.1221	1.384	0.5325	1.515	1.015	1.119	2.556	2.525	0.6407	1.523	2.953	1.509	1.626	1.08	0.2388	0.6081		4.396	2.633	1.024	1.091	2.575	0.6372		1.242	0.9713	0.9566	0.5316	2.852
VRS2014_4401_LBA_J3	3	0.6729	0.1886	0.8443	5.399	1.232	1.563				1.795	2.58	875.5		10.15	1.118	0.1668	1.268	0.6292	0.3191			2.924		0.3384	4.448		1.244		1.62	0.2586		1.024		0.2643	0.7117	1.645	0.3629	1.527	4.105	1.4	4.328	1.236	0.369		1.218	2.92	15.25	1.12
VRS2014_4401_LBA_J6	6	5.39	7.202	2.017	5.691	1.116	1.61	0.8279	5.853	0.958	1.037	1.169	0.9402	2.235	2.527	1.24	1.068	0.8566	1.315	1.081	1.312	1.43	3.512	1.848	1.055	2.362	2.029	0.8662	2.59	0.9864	1.552	0.7418	4.607	2.112	2.172	6.114	1.682	3.825	2.99	1.505	0.7969	1.167	1.187	1.371	2.378	0.8659	0.7947	0.628	1.581
VRS2014_4406_LBA_J15	15	0.1365	0.6308	0.865	0.1604	2.653	0.3749	2.463	4.109	3.169	3.396	3.257	0.2611	0.1983	0.8775	2.538	1.033	1.221	1.309	3.712	2.654	0.5318	3.416	0.8675	3.773	0.3017	0.4444	2.416	3.611	2.759	0.5772	1.427	0.6938	0.7025	1.791	0.9763	0.5834	0.1558	0.2162	0.745	1.663	4.402	1.19	3.122	0.5564	1.297	1.163	0.6112	0.135
VRS2014_4408_LBA_J0	0	0.1113	0.107	0.4827	0.1577	1.001	0.7181	1.737	0.4851	1.549	1.364	1.392	5.079	0.09824	0.388	1.32	0.7319	0.8344	1.487	1.593	1.401	1.333	0.604	0.114	1.158	0.3014	0.295	0.3769	0.6916	1.304	0.07101	0.6331	0.1652	0.7749	1.354	0.1422	1.432	0.4344	0.606	0.7914	0.7056	0.7286	1.877	1.651	0.3092	1.06	1.02	0.6667	0.1154
VRS2014_4408_LBA_J10	10	4.038	3.425	1.227	4.355	0.4453	1.59	0.5275	1.024	0.6879	0.5473	0.4473	1.277	1.774	1.237	0.6163	1.144	0.6954	0.9634	0.6061	0.5718	1.766	0.8995	2.749	0.5268	1.896	2.397	1.508	0.7267	0.52	2.071	1.384	3.481	1.457	4.841	4.307	1.424	3.211	2.519	0.9784	0.6207	0.3247	0.9311	0.4757	1.726	1.111	0.7445	1.139	1.42
VRS2014_4408_LBA_J15	15	2.218	2.206	0.619	1.557	1.195	1.604	0.8765	0.595	1.224	1.042	1.216	0.02504	4.147	0.6221	0.9347	2.518	0.5968	1.22	1.472	1.307	2.21	0.6331	1.317	1.202	0.5627	2.118	2.23	1.542	0.9321	1.876	0.8905	1.443	0.7866	1.412	0.6947	0.6092	5.201	2.042	0.5963	1.35	0.6167	1.194	1.147	1.541	1.149	0.7874	0.5579	7.782
VRS2014_4408_LBA_J3	3	1.192	0.8205	0.5901	1.466	1.042	1.819	1.488	0.714	0.8829	0.9435	0.8252	2.822	2.164	2.291	1.306	0.6759	0.7908	1.025	0.944	1.18	1.035	0.8621	1.039	1.035	1.153	0.9615	0.6279	0.686	0.9751	0.9131	2.289	0.4517	1.451	1.492	0.8728	1.432	1.635	0.9928	0.6962	0.716	0.6579	0.9633	0.9748	0.7034	1.084	1.271	1.152	0.5383
VRS2014_4408_LBA_J6	6	0.6752	2.249	1.979	0.7346	4.904	0.5282	4.349	2.911	5.778	4.907	5.257	1.236	1.296	0.615	4.706	0.7669	1.654	2.848	6.931	6.69	0.6344	5.092	2.596	5.211	0.5162	0.4841	1.443	8.41	3.473	0.8056	1.157	0.6114	0.2351	2.488	1.444	0.1747	0.3154	0.1913	0.9807	2.367	3.06	2.912	6.021	2.771	0.5618	1.67	0.4024	0.3116
VRS2014_4409_LBA_J0	0	0.111	0.3799	0.5411	0.2378	1.015	1.131	1.638	2.18	0.6134	0.6827	0.9932	28.01	0.152	0.6416	2.568	0.7119	1.592	1.055	0.8419	1.607	0.4363	2.399	0.4173	1.528	0.1605	0.3878	0.7155	1.933	1.706	0.4092		0.5057	0.5738	0.003899	0.1372	1.027	0.2786	0.1801	0.4759	0.6874	0.8359	1.104	0.9785	0.5859	0.9574	1.564	1.553	0.5858
VRS2014_4409_LBA_J10	10	1.126	1.235	0.5553	1.288	0.5513	1.261	0.5161	0.4521	0.5018	0.6231	0.5657	0.07942	1.562	1.001	0.5821	1.141	0.7746	0.8197	0.3033	0.4279	1.091	0.6318	1.401	0.6953	0.4261	0.9235	0.5531	0.4252	0.6107	0.9399	0.3722	1.202	1.04	0.5971	1.627	1.362	1.504	1.581	1.625	0.7391	0.8834	0.9194	0.5867	1.025	1.12	0.9214	1.084	1.584
VRS2014_4409_LBA_J15	15	0.7449	1.284	0.6554	0.9603	0.8219	1.011	0.6873	1.389	1.099	1.079	0.9659	1.026	0.4962	0.8558	0.9837	1.536	0.7805	0.4984	0.7393	0.7987	1.105	1.54	0.8091	1.016	1.071	0.9182	1.464	1.108	0.7784	1.414	3.191	1.325	1.467	0.6748	1.409	0.6917	0.7334	0.4138	1.184	1.172	1.089	0.5727	1.085	0.5577	1.402	1.098	1.196	1.253
VRS2014_4409_LBA_J3	3	2.474	2.579	1.266	3.536	0.9032	2.825	1.109	9.651	1.234	1.1	1.013	2.731	1.839	3.242	1.632	1.106	1.259	1.45	1.042	1.39	1.207	4.922	2.179	0.9971	3.052	1.656	1.196	4.293	1.174	3.057	1.356	2.501	2.47	2.103	3.374	1.561	1.84	1.743	1.406	1.853	0.8191	1.573	1.222	2.185	0.8213	0.8418	1.068	2.26
VRS2014_4409_LBA_J6	6	1.619	2.9	1.332	1.724	2.256	1.175	3.49	1.295	2.484	2.694	2.808	0.3454	1.349	1.388	2.461	0.9214	1.654	1.966	3.457	3.379	0.6614	1.027	2.218	2.758	1.179	0.6496	1.071	3.13	2.318	1.544	0.6686	1.828	0.5825	1.521	2.078	0.5216	1.081	0.4302	0.321	1.62	2.953	1.944	3.249	1.485	0.8483	1.172	0.5111	1.365
[truncated: 22 more columns]
