# Supplementary material for: Protection against Bovine Respiratory Syncytial Virus Afforded by Maternal Antibodies from Cows Immunized with an Inactivated Vaccine
Source: Vaccines (Basel). 2023 Jan 9;11(1):141. doi: 10.3390/vaccines11010141 (PMC9864491; doi:10.3390/vaccines11010141)
Supplement: Supplementary file 1 [file vaccines-11-00141-s001.zip › Additional file S2.xlsx]

## Sheet: 2022 FC final
Supplementary Figure 2 . chemokine and cytokine mRNA expressions (assessed by RT-qPCR Fluidigm assay) in BALs, expressed for each day, mean CNRQ values of immune over non-immune groups. The colors represent the way of modification of ratio, from blue (ratio <1) to red (ratio >1) with a coloring proportional to the values.
		IMMUNE					NON IMMUNE
		D3	D6	D10	D15		D3	D6	D10	D15
	CCL2	1.75142	2.90828	2.86966	1.30402		0.933475	2.4375	3.64938	1.76725
	CCL3	0.7928	2.54754	2.66508	1.16645		0.810505	3.47205	2.25862	2.81341
	CCL4	0.80098	2.34018	2.18062	0.731433		0.746175	1.55122	1.42282	1.39758
	CCL8	2.70962	2.1698	2.37414	0.825003		2.56343	2.65263	1.4145	1.68616
	CCR5	1.10892	1.61236	0.98752	1.41933		1.0186	1.25842	0.9415	1.3362
	CSF2	0.80482	1.1345	1.06138	1.20199		3.3796	3.25433	0.955793	3.45614
	CSF3	1.20538	1.85834	1.10806	1.47852		1.11667	1.36252	0.9186	1.50374
	CX3CL1	1.15428	1.55506	0.91794	1.59957		1.10772	1.41485	0.88245	1.57504
	CX3CR1	1.11264	1.61006	0.983	1.51273		1.38995	1.44532	0.885125	1.34551
	CXCL1	6.0606	1.1338	1.19048	0.123524		22.5465	0.462575	0.67813	0.768329
	CXCL2	1.31934	3.0318	3.2392	1.43858		0.725367	2.17135	1.801	2.05546
	MYD88	0.86346	1.24794	1.2032	1.10412		1.16892	1.09417	0.929125	1.5351
	DDX58	1.889	1.3318	1.1961	0.468083		4.0845	1.8703	0.940175	0.903713
	TLR2	0.95992	1.15598	1.07422	0.813417		1.15793	1.04525	1.06693	1.09476
	TLR3	1.21986	1.75812	1.04178	1.36907		1.25887	1.4256	1.01137	0.983525
	TLR4	1.07156	1.8122	1.45138	0.901		1.63733	1.62718	1.12878	2.03005
	TLR7	1.1497	1.2841	1.06012	0.862317		1.22495	1.26375	1.05567	0.76985
	TLR9	1.2903	1.80934	1.1951	1.4316		0.8324	1.5372	1.09413	1.33109
	NOD2	1.30076	1.43044	1.27024	1.03163		1.41785	1.55153	0.986475	0.847875
	IFNa	1.19804	2.02372	1.0136	1.72327		0.768	1.6792	0.90045	1.34922
	IRF1	0.94524	1.71796	1.70016	0.99505		1.03432	2.24785	1.43043	3.39303
	IRF3	1.48962	1.34222	1.13398	0.859317		1.4209	1.66863	1.25355	1.15559
	IRF7	2.25642	1.49932	1.22894	0.55605		1.28107	1.75332	0.734075	0.939686
	ISG15	2.0644	1.79344	2.28172	0.484875		1.236	3.3365	1.22487	1.45621
	STAT2	1.19188	1.26874	1.14772	0.905233		2.01258	1.465	1.4685	1.30331
	SOCS1	1.2436	1.15174	1.12048	1.26443		1.52907	1.50595	0.83325	1.10615
	SOCS3	0.95428	1.77938	1.84574	1.18147		0.5434	1.3044	0.867575	2.79422
	IL1A	0.85548	1.82866	2.2724	1.20947		0.8568	1.11805	1.04012	2.79846
	IL1B	0.74664	1.69416	1.8986	1.42272		0.802	0.856875	0.68575	2.05811
	IL6	1.19378	1.30892	1.06554	1.42532		1.16892	1.18653	0.9185	1.27225
	TNFa	0.9048	4.05988	3.427	1.12915		0.709817	1.4891	1.7942	1.99302
	TNFb	1.32808	1.58934	1.32772	1.43253		1.33963	1.45737	0.940925	1.34455
	NFKB	1.28502	1.09792	1.34502	1.55733		2.00903	1.60907	1.23632	1.39112
	IFNg	1.31896	1.89926	1.11238	1.32558		1.27333	1.71455	1.12405	1.09105
	IL10	1.11152	1.33958	1.4714	1.20292		1.06847	1.11435	1.2104	1.9226
	IL12A	0.7552	1.7946	1.14768	1.49018		2.2074	1.6614	0.859885	1.94219
	IL12B	0.7662	3.66138	4.44164	0.976713		1.258	1.74213	1.45962	1.81283
	IL13	1.2231	1.81848	1.1692	1.6737		0.692825	1.47018	1.21712	1.44336
	IL15	1.17612	1.45464	1.6138	0.675467		2.16535	1.55745	1.34862	1.53705
	IL2	0.526584	2.64588	1.0864	1.54877		1.56157	2.15682	1.72706	1.62884
	IL8	0.72758	2.33008	2.0036	1.27395		0.9978	1.5507	1.5171	2.89266
	IL9	1.30538	3.96104	2.74664	0.8547		1.29667	0.790675	0.417225	1.41098
	GAPDH	0.72254	0.98364	1.07224	1.44208		0.666625	0.909975	1.31878	1.63034
	HPRT	1.00188	1.08382	1.01462	0.940133		1.10993	1.21382	0.9483	0.9402
	RPL19	1.01708	0.97916	1.00856	1.14607		0.982425	0.923225	1.05323	1.07333
	RPL26	1.03932	1.00542	0.81076	0.904333		1.55428	0.953825	0.87055	0.9163
	YWHA7	1.09314	1.23256	1.02226	0.8671		0.99565	1.06842	0.96205	0.905375
	SDHA	1.30186	1.15456	1.2788	1.01788		1.3035	1.109	1.18585	0.88525
