# Supplementary material for: Protection against Bovine Respiratory Syncytial Virus Afforded by Maternal Antibodies from Cows Immunized with an Inactivated Vaccine
Source: Vaccines (Basel). 2023 Jan 9;11(1):141. doi: 10.3390/vaccines11010141 (PMC9864491; doi:10.3390/vaccines11010141)
Supplement: Supplementary file 1 [file vaccines-11-00141-s001.zip › Additional file S3.xlsx]

## Sheet: Feuil1
Gamme-G0,125		1.098	0.2634	0.1319	1.147	0.2803	0.1683	0.06226	0.3545	0.2409		0.2851	0.9499	1.005	0.3762	0.1197	0.07446	0.06878	1.254	0.1168	0.1909	0.08352	2.821	0.2221	0.1949	0.06754	0.1575	0.195	0.08158	1.663	1.655	0.2315	0.6158	0.2672	0.1477	0.09738	2.152	1.542	0.9823	0.135	0.3934	1.071	0.141	0.1546	0.4795	0.1641	0.08609	0.3348	0.05396
Gamme-G0,25		1.1	0.2686	0.1498	1.152	0.3054	0.2759	0.08759	0.385	0.2301	0.1065	0.2845	1.117	1.039	0.3653	0.1146	0.07338	0.07409	1.014	0.09349	0.212	0.09886	2.202	0.2313	0.1984	0.1458	0.1706	0.1129	0.1464	1.493	2.095	0.4059	0.6002	0.3541	0.1213	0.115	2.055	1.438	1.026	0.1468	0.409	1.195	0.1386	0.1894	0.4712	0.1653	0.07705	0.3556	0.07535
Gamme-G0,5		1.016	0.2199	0.1377	1.134	0.2715	0.2958	0.09876	0.3951	0.2096	0.1083	0.2998	1.056	0.9577	0.3833	0.1103	0.06869	0.08454	1.123	0.1208	0.2013	0.07243	3.827	0.2416	0.1905	0.08939	0.1368	0.1094	0.1865	1.674	1.783	0.4622	0.6283	0.3185	0.1061	0.106	2.186	1.526	0.9775	0.1582	0.4185	1.232	0.1364	0.1437	0.4481	0.1522	0.07102	0.3427	0.06664
Gamme-G1		1.203	0.1504	0.1353	1.351	0.3607	0.2318	0.114	0.4597	0.2476	0.1345	0.3246	0.5526	0.9283	0.3836	0.1305	0.09276	0.07929	1.354	0.1204	0.2204	0.09613	3.177	0.2556	0.2119	0.117	0.159	0.1897	0.1186	1.697	2.381	0.4678	0.7851	0.3639	0.1176	0.1162	1.895	1.358	1.119	0.1743	0.4552	1.096	0.1454	0.1793	0.5239	0.1766	0.06762	0.3564	0.07464
Pool LBA_G0,125		2.752	2.257	1.27	2.684	1.041	1.838	1.023	1.142	0.8473	1.336	2.918	1.081	1.322	0.7124	0.8962	0.8712	0.7556	2.026	1.016	1.981	1.301	1.001	2.244	1.405	0.998	0.9511	1.808	2.035	2.324	2.008	2.075	1.994	1.072	0.783	0.852	1.006	0.825	1.341	0.7814	1.424	1.207	0.9128	0.8583	1.721	0.8643	0.6681	1.804	0.925
Pool LBA_G0,25		2.863	2.065	1.28	2.989	0.9448	1.168	0.6214	1.035	0.7857		2.793	1.355	1.185	0.7732	0.7812	1.069	0.6925	2.035	0.9095	2.203	0.7866	1.855	1.888	1.458	1.298	1.008	1.97	1.261	2.432	1.063	0.5405	2.112	0.9671	0.7657	0.8896	0.9908	0.8219	1.252	0.899	1.5	1.29	0.8036	0.6428	1.567	0.8448	0.7488	1.633	0.4713
Pool LBA_G0,5		3.138	1.995	1.45	3.701	1.115	2	1.028	1.022	0.9834	0.2308	3.255	1.701	1.22	0.8052	0.8269	1.094	1.079	1.869	1.367	2.11	1.09	2.54	2.691	1.635	1.327	0.9956	2.364	1.977	2.677	1.733	1.528	2.54	1.161	0.9829	0.8671	1.029	0.891	1.194	1.04	1.871	1.234	1.026	0.8089	1.697	0.9298	0.9795	2.014	0.8035
Pool LBA_G1		3.356	2.656	1.377	3.708	1.068	1.833	1.143	1.084	1.06	0.3031	3.641	1.552	1.335	0.803	0.8241	1.151	1.22	1.914	1.637	2.076	1.11		2.225	1.547	1.182	1.052	2.069	1.643	3.252	1.996	1.435	2.64	1.084	0.9438	0.8401	0.971	0.8417	1.235	1.067	1.66	1.396	1.103	0.8616	1.775	0.623	0.8561	2.283	0.8178
	Days
Samples Immune		CCL2_35_R CNRQ	CCL3_127_R CNRQ	CCL4_430_R CNRQ	CCL8_138_R CNRQ	CCR5_508_R CNRQ	CSF2_500_R CNRQ	CSF3_716_R CNRQ	CX3CL1_1285_R CNRQ	CX3CR1_97_R CNRQ	CXCL1_23_R CNRQ	CXCL2_220_R CNRQ	DDX58_2542_R CNRQ	GAPDH_240_R CNRQ	HPRT_354_R CNRQ	HP_839_R CNRQ	IFNa_5_R CNRQ	IFNg_210_R CNRQ	IL10_172_R CNRQ	IL12A_367_R CNRQ	IL12B_699 CNRQ	IL13_67_R CNRQ	IL15_272_R CNRQ	IL1A_332_R CNRQ	IL1B_792_R CNRQ	IL2_104_R CNRQ	IL6_101_R CNRQ	IL8_320_R CNRQ	IL9_161_R CNRQ	IRF1_682_R CNRQ	IRF3_1152_R CNRQ	IRF7_1452_R CNRQ	ISG15_144_R CNRQ	MYD88_840_R CNRQ	NFKB_1555_R CNRQ	NOD2_839_R CNRQ	RPL19_151_R CNRQ	RPL26_99_R CNRQ	SDHA_1544_R CNRQ	SOCS1_898_R CNRQ	SOCS3_503_R CNRQ	STAT2_1793 CNRQ	TLR2_3219_R CNRQ	TLR3_872_R CNRQ	TLR4_610_R CNRQ	TLR7_2256_R CNRQ	TLR9_1966_R CNRQ	TNFa_445_R CNRQ	TNFb_519_R CNRQ
VRS2014_4398_LBA_J0	0	0.4061	0.354	0.7717	0.3446	2.477	0.56	0.2721	1.27	1.787	509.9	0.25	1.445	0.4671	1.294	0.5713	0.4936	0.06261	0.2874	0.1684	0.3007	0.3085	2.19	1.141	1.494	0.5366	0.8303	0.8853	4.745	0.217	0.07159	1.976	0.2803	1.414	1.509	0.6257	0.6859	2.225	0.9001	0.4663	0.1822	0.7	0.952	0.9725	0.9634	1.362	0.2878	0.08917	0.3182
VRS2014_4408_LBA_J0	0	0.1113	0.107	0.4827	0.1577	1.001	0.4851	1.549	1.364	1.392	5.079	0.09824	0.388	0.7319	0.8344	1.487	1.593	1.401	1.333	0.604	0.114	1.158	1.1	0.295	0.3769	0.6916	1.304	0.07101	0.6331	0.1652	0.7749	0.4548	0.1422	0.7056	0.7286	1.877	1.06	1.02	1.086	1.147	0.3415	0.688	0.9871	1.612	0.4048	1.041	1.75	0.2501	1.107
VRS2013_3981_LBA_J3	3	0.2536	0.1287	0.2278	0.1254	0.1755	0.1228	0.218	0.3899	0.302	5.147	0.4529	1.234	0.6382	0.8987	0.8494	0.3382	0.4708	0.6401	0.2107	0.1186	0.2065	0.86	0.4175	0.3926	0.07892	0.3828	0.3708	0.1955	0.1081	0.5671	0.5277	0.301	0.3968	0.2892	0.7195	1.128	1.16	1.382	0.2511	0.344	0.6868	0.4832	0.4033	0.2966	1.113	0.3619	0.5041	0.3935
VRS2013_4355_LBA_J3	3	5.514	2.05	1.937	10.14	1.602	1.657	1.934	1.561	1.444	3.311	3.15	3.368	0.9344	1.097	1.869	1.798	1.922	1.878	1.407	1.583	1.677	1.196	1.817	1.32	0.9466	1.625	1.064	1.547	3.266	2.598	6.268	7.069	1.29	2.301	1.752	1.046	0.7722	1.244	2.163	2.638	1.936	1.555	1.629	2.621	0.8515	1.63	1.83	1.979
VRS2013_4363_LBA_J3	3	1.071	0.3588	0.545	1.331	0.9871	0.6149	1.425	1.114	1.182	11.23	0.5812	1.529	0.5676	0.9159	1.343	1.185	1.22	0.6135	0.4747	0.8556	1.08	0.1411	0.755	0.7976	0.3189	1.056	0.8625	1.649	0.5956	1.635	2.456	1.373	0.8765	1.741	1.188	1.039	1.112	1.706	1.221	0.7682	1.116	0.8008	1.14	0.8805	1.118	1.199	0.8233	1.25
VRS2014_4398_LBA_J3	3	0.7265	0.606	0.705	0.4857	1.738	0.9154	1.567	1.763	1.81	7.793	0.2486	1.023	0.7966	1.307	1.656	1.725	1.802	1.391	0.8215	0.2348	2.117	0.3258	0.3264	0.5951	0.6025	1.93	0.4275	0.8464	0.3048	1.197	1.213	0.7062	1.038	1.436	1.881	0.7884	0.8814	0.9623	1.683	0.7814	0.7916	1.143	1.747	0.5627	1.369	2.308	0.7396	2.184
VRS2014_4408_LBA_J3	3	1.192	0.8205	0.5901	1.466	1.042	0.714	0.8829	0.9435	0.8252	2.822	2.164	2.291	0.6759	0.7908	1.025	0.944	1.18	1.035	0.8621	1.039	1.035	0.9835	0.9615	0.6279	0.686	0.9751	0.9131	2.289	0.4517	1.451	0.8174	0.8728	0.716	0.6579	0.9633	1.084	1.271	1.215	0.8999	0.2398	1.429	0.8176	1.18	0.997	1.297	0.9526	0.627	0.8339
VRS2013_3981_LBA_J6	6	0.3506	0.4917	0.4455	0.3875	0.3963	0.232	0.314	0.3122	0.2856	0.2468	1.218	1.268	0.6695	1.013	1.917	0.2449	0.3492	1.594	0.2108	0.8379	0.318	0.7169	0.8322	0.8698	0.3364	0.2788	0.8098	2.627	0.5284	2.204	1.141	1.092	0.7388	0.2112	1.906	1.054	0.843	1.858	0.2511	1.375	1.089	0.535	0.3723	1.1	0.9516	0.2468	0.7702	0.302
VRS2013_4355_LBA_J6	6	0.7376	4.839	3.45	0.6729	1.45	0.8195	1.692	1.496	1.208	3.451	5.758	2.655	0.7658	1.146	1.08	1.425	1.278	1.166	1.891	3.616	2.042	1.64	2.643	1.866	2.316	1.449	2.714	5.556	2.749	1.302	1.853	3.753	1.271	1.016	1.079	1.031	1.046	0.9826	1.284	2.707	2.194	1.31	1.84	2.79	1.289	1.736	3.051	2.021
VRS2013_4363_LBA_J6	6	7.956	3.639	5.252	7.944	0.8343	1.228	1.128	0.7329	0.9633	0.5569	5.607	1.078	1.106	0.797	0.8443	1.084	0.7833	2.433	1.184	10.23	1.08	2.127	4.103	3.384	1.502	1.004	5.213	9.564	2.832	1.725	1.684	2.407	1.347	1.061	0.8902	1.153	0.8224	1.179	0.6265	3.084	1.624	1.36	0.9579	2.659	0.8889	1.36	13.8	0.874
VRS2014_4398_LBA_J6	6	4.822	1.519	0.5744	1.11	0.4772	0.482	0.3797	0.3272	0.3364	0.1783	1.28	1.043	1.61	0.8091	0.3547	0.4337	0.3958	0.8705	0.5952	1.027	0.4414	4.345	1.081	0.908	0.665	0.3398	2.108	0.9012	1.869	1.245	0.7426	0.2712	0.5159	0.1414	0.365	1.096	0.6457	1.404	0.5661	0.6929	0.9256	0.6629	0.3534	1.962	1.221	0.2899	0.9332	0.4087
VRS2014_4408_LBA_J6	6	0.6752	2.249	1.979	0.7346	4.904	2.911	5.778	4.907	5.257	1.236	1.296	0.615	0.7669	1.654	2.848	6.931	6.69	0.6344	5.092	2.596	5.211	0.8033	0.4841	1.443	8.41	3.473	0.8056	1.157	0.6114	0.2351	2.076	1.444	2.367	3.06	2.912	0.5618	1.67	0.3492	3.031	1.038	0.5111	1.912	5.267	0.55	2.07	5.414	1.745	4.341
VRS2013_3981_LBA_J10	10	0.5493	0.7904	0.8221	0.533	0.5768	0.6302	0.7095	0.5014	0.6172	0.5288	2.002	0.5925	0.7581	1.189	1.294	0.5582	0.8567	1.028	0.624	0.6792	0.7288	1.092	1.244	1.109	0.6903	0.6242	1.098	0.4193	0.7562	0.9991	0.5072	0.6156	0.8503	0.5794	1.316	0.9028	0.9067	1.485	0.6467	1.319	0.753	0.6405	0.6717	0.8671	0.9657	0.7572	1.371	0.8134
VRS2013_4355_LBA_J10	10	0.598	4.242	4.345	0.6847	1.473	1.181	1.459	1.495	1.74	2.013	4.801	1.091	0.8248	1.088	2.035	1.641	1.906	1.334	1.257	8.662	1.836	1.16	2.42	1.409	0.9766	1.441	1.235	0.7989	0.8716	0.7758	1.109	1.145	1.183	1.984	1.808	1.018	0.8462	1.221	1.454	0.9357	0.9836	1.365	1.665	0.6368	1.193	1.868	6.047	2.359
VRS2013_4363_LBA_J10	10	5.183	3.153	3.676	4.911	1.8	1.764	2.041	1.453	1.463	1.225	5.468	2.03	0.7343	1.462	1.471	1.646	1.682	1.704	2.15	8.497	2.13	2.07	3.576	3.56	2.344	2.035	4.004	9.823	1.882	1.127	2.09	3.998	1.938	3.384	1.868	0.917	0.9061	0.938	2.081	3.825	1.111	1.495	1.709	2.622	1.414	2.042	5.453	2.26
VRS2014_4398_LBA_J10	10	3.98	1.715	0.833	1.387	0.6425	0.7077	0.6429	0.593	0.6475	0.9086	2.151	1.03	1.9	0.6387	0.4316	0.6167	0.5454	1.525	0.8079	1.621	0.6244	0.654	1.725	1.907	0.6944	0.7075	1.61	1.308	1.51	1.311	0.8015	1.343	1.424	0.453	0.4281	1.094	0.6503	1.22	0.6712	1.456	1.352	1.126	0.5288	1.557	0.8907	0.7138	2.045	0.7187
VRS2014_4408_LBA_J10	10	4.038	3.425	1.227	4.355	0.4453	1.024	0.6879	0.5473	0.4473	1.277	1.774	1.237	1.144	0.6954	0.9634	0.6061	0.5718	1.766	0.8995	2.749	0.5268	1.9	2.397	1.508	0.7267	0.52	2.071	1.384	3.481	1.457	1.637	4.307	0.6207	0.3247	0.9311	1.111	0.7445	1.53	0.7495	1.693	1.539	0.7446	0.6344	1.574	0.8372	0.5945	2.219	0.4875
VRS2013_3981_LBA_J15	15	0.7991	0.8917	0.3105	1.181	0.2987	0.06672	0.3556	0.2772	0.282	0.09237	1.891	0.2405	1.24	0.9728	0.5269	0.277	0.4067	0.7512	0.1651	0.5545	0.2628	0.3433	0.8069	0.2905	0.1218	0.2179	0.8441	0.3822	1.393	1.027	0.4189	0.4583	0.382	0.181	0.5353	0.9425	0.7478	1.543	0.3824	0.4459	1.218	0.5039	0.3949	0.8862	0.5059	0.3069	0.5396	0.2598
VRS2013_4355_LBA_J15	15	0.2575	0.07822	1.131	0.07072	3.087	0.5434	2.5	3.613	3.161	0.45	0.03991	0.3403	0.8115	1.297	1.505	3.093	2.114	0.1215	2.846	0.03708	3.279	1.564	0.1385	0.5758	1.885	3.076	0.07743		0.2682	0.9293	0.8607	0.23	1.211	3.098	1.588	1.449	1.046	0.6471	3.256	0.76	0.5297	1.486	3.235	0.1366	1.426	3.332	0.4292	3.644
VRS2013_4363_LBA_J14	15	2.206	1.29	0.6089	0.6459	0.2423	1.035	0.2895	0.1502	0.1344	0.1631	1.545	0.2418	1.137	0.795	0.94	0.2536	0.3168	1.394	0.5939	2.253	0.1684	1.08	2.134	1.149	0.6478	0.2939	3.194	1.005	0.5923	0.6015	0.1506	0.09075	0.4057	0.1768	0.9897	1.156	0.8354	1.541	0.1979	0.4919	1.144	0.4578	0.3114	1.065	0.9303	0.2337	3.05	0.2772
VRS2014_4398_LBA_J15	15	2.207	1.902	0.8542	1.335	1.04	0.8628	1.333	1.119	1.026	0.07601	0.8103	0.4863	1.913	0.7582	0.6687	1.532	1.155	2.209	1.287	0.8312	1.357	0.9872	1.615	1.875	1.485	1.273	1.075	0.5688	1.58	1.109	0.5572	0.4592	1.613	0.8695	0.6928	0.8829	0.8464	0.9333	0.8883	1.631	1.202	0.9518	0.9456	1.493	0.9808	1.025	1.579	0.8268
VRS2014_4406_LBA_J15	15	0.1365	0.6308	0.865	0.1604	2.653	4.109	3.169	3.396	3.257	0.2611	0.1983	0.8775	1.033	1.221	1.309	3.712	2.654	0.5318	3.416	0.8675	3.773	0.4507	0.4444	2.416	3.611	2.759	0.5772	1.427	0.6938	0.7025	0.9539	0.9763	1.663	4.402	1.19	1.297	1.163	0.6282	1.834	1.61	0.4199	0.8246	2.52	0.5852	0.8674	2.632	0.4219	2.793
VRS2014_4408_LBA_J15	15	2.218	2.206	0.619	1.557	1.195	0.595	1.224	1.042	1.216	0.02504	4.147	0.6221	2.518	0.5968	1.22	1.472	1.307	2.21	0.6331	1.317	1.202	1.196	2.118	2.23	1.542	0.9321	1.876	0.8905	1.443	0.7866	0.395	0.6947	1.35	0.6167	1.194	1.149	0.7874	0.8147	1.028	2.15	0.9178	0.6564	0.8075	1.24	0.4635	1.06	0.7552	0.7944
Samples Non immune
VRS2014_4400_LBA_J0	0	0.1037	0.09402	0.5093	0.1908	1.381	1.888	1.166	1.139	1.359	7.666	0.06317	0.255	0.7068	1.552	0.754	1.553	1.695	0.736	1.102	0.09529	1.54	0.5	0.1544	0.265	1.05	1.46	0.139	0.3668	0.1345	0.4016	0.6831	0.1231	0.856	1.126	0.9589	0.9422	1.02	0.9381	1.07	0.3909	0.6707	0.7512	1.581	0.2804	1.031	1.531	0.1651	2.029
VRS2014_4401_LBA_J0	0	0.299	0.3734	0.4543	0.5103	0.7311	0.1032	0.1911	0.5512	0.4857	11.65	0.1203	0.1531	0.7156	0.7957	0.9153	0.4334	0.8868	0.3	0.4476	0.38	0.2544	0.44	0.3741	0.2307	0.215	0.7038	0.2892		0.2542	0.9292	0.2199	0.1671	0.3873	0.5447	0.5753	1.465	1.449	1.119	0.5099	0.1807	0.6276	0.7161	0.3246	0.5403	0.8147	0.5975	0.7432	0.3347
VRS2014_4409_LBA_J0	0	0.111	0.3799	0.5411	0.2378	1.015	2.18	0.6134	0.6827	0.9932	28.01	0.152	0.6416	0.7119	1.592	1.055	0.8419	1.607	0.4363	2.399	0.4173	1.528	4.8	0.3878	0.7155	1.933	1.706	0.4092		0.5057	0.5738	0.31	0.1372	0.6874	0.8359	1.104	0.9574	1.564	0.7417	0.9104	0.2933	0.5553	1.03	1.582	0.4129	1.145	0.6102	0.3882	0.8079
VRS2013_3982_LBA_J3	3	0.1686	0.06062	0.4097	0.4694	0.7462	0.4031	0.742	0.7228	0.9528	4.461	0.1144	1.765	0.4796	1.136	1.907	0.6569	1.309	0.9284	0.744	0.52	0.7899	0.6593	0.4569	0.3619	0.233	0.8597	0.1996	1.321	0.1382	0.8366	0.7022	0.4659	0.5765	1.432	1.904	0.9032	1.459	1.228	0.9544	0.2725	0.7263	0.9648	0.8785	0.2485	0.9631	0.7297	0.03577	0.9875
VRS2014_4400_LBA_J3	3	0.4184	0.4138	0.4647	0.8493	1.193	0.0847	1.374	0.8131	1.014	7.494	0.2227	1.181	0.9141	0.7767	1.048	1.054	1.121	1.07	0.2396	0.337	0.6459	0.03277	0.4575	0.4061	0.1587	1.022	0.476	1.213	0.4741	0.9561	1.289	0.3924	0.8462	1.457	0.9584	0.9872	0.9963	1.378	0.908	0.3647	1.185	0.7789	1.417	0.4538	0.9517	1.036	0.4162	1.377
VRS2014_4401_LBA_J3	3	0.6729	0.1886	0.8443	5.399	1.232			1.795	2.58	875.5		10.15	0.1668	1.268	0.6292	0.3191			2.924		,	4.45		1.244		1.62	0.2586		1.024		0.26	0.7117	1.4	4.328	1.236	1.218	2.92	1.408	3.464	0.1164	2.237	1.826	1.562	2.535	1.718	0.4989	0.5683	1.729
VRS2014_4409_LBA_J3	3	2.474	2.579	1.266	3.536	0.9032	9.651	1.234	1.1	1.013	2.731	1.839	3.242	1.106	1.259	1.45	1.042	1.39	1.207	4.922	2.179	0.9971	13.65	1.656	1.196	4.293	1.174	3.057	1.356	2.501	2.47	1.852	3.374	1.853	0.8191	1.573	0.8213	0.8418	1.2	0.7899	1.42	3.902	1.062	1.178	3.312	1.267	1.065	1.819	1.265
VRS2013_3982_LBA_J6	6	1.628	3.177	2.268	2.809	0.3717		0.4671	0.5194	0.4183	0.1979	4.451	2.643	0.6677	0.9907	2.149	0.3518	0.4932	1.062	0.2346	2.543	0.4187	0.8925	1.452	1.225	0.4023	0.5747	2.69	1.528	1.806	2.82	2.897	3.749	0.9578	0.6493	2.361	1.082	0.9057	1.592	0.8958	1.391	2.229	0.8379	0.5484	1.94	1.611	0.5218	2.622	0.4375
VRS2014_4400_LBA_J6	6	1.113	0.6092	0.5879	0.3865	1.29	2.615	1.541	1.409	1.386	0.3668	0.6504	0.9232	0.9828	1.354	0.8245	1.827	1.674	1.304	1.872	0.3595	1.649	0.7862	0.3416	0.2653	2.505	0.867	0.4168	0.2243	0.7504	1.16	0.6401	1.405	1.002	1.667	0.7141	0.8967	0.9429	0.8526	1.129	0.5646	1.022	0.7801	1.517	0.7744	1.038	1.443	0.4084	1.538
VRS2014_4401_LBA_J6	6	5.39	7.202	2.017	5.691	1.116	5.853	0.958	1.037	1.169	0.9402	2.235	2.527	1.068	0.8566	1.315	1.081	1.312	1.43	3.512	1.848	1.055	7.388	2.029	0.8662	2.59	0.9864	1.552	0.7418	4.607	2.112	2.787	6.114	0.7969	1.167	1.187	0.8659	0.7947	1.411	1.427	2.017	1.624	1.188	1.151	2.818	1.118	1.202	1.864	1.358
VRS2014_4409_LBA_J6	6	1.619	2.9	1.332	1.724	2.256	1.295	2.484	2.694	2.808	0.3454	1.349	1.388	0.9214	1.654	1.966	3.457	3.379	0.6614	1.027	2.218	2.758	1.78	0.6496	1.071	3.13	2.318	1.544	0.6686	1.828	0.5825	0.6892	2.078	1.62	2.953	1.944	0.8483	1.172	0.5804	2.572	1.245	0.985	1.375	2.486	0.9763	1.288	2.982	1.062	2.496
VRS2013_4365_LBA_J6	7	3.729	3.238	1.441	4.248	0.3091	0.03576	0.4343	0.2999	0.3905	0.336	1.71	1.589	1.527	0.635	0.524	0.3485	0.2762	2.008	0.06838	1.327	0.2219	0.3684	1.465	1.244	0.03714	0.3272	2.865	1.123	2.751	1.218	1.871	3.051	1.095	0.5473	0.5186	1.204	0.8257	1.195	0.7557	1.558	2.055	1.119	0.4164	2.065	1.016	0.2611	1.132	0.2272
VRS2013_3982_LBA_J10	10	7.083	2.591	2.21	2.561	0.535	0.02297	0.361	0.3207	0.3025	0.464	1.421	0.6753	0.959	0.5997	0.8319	0.2133	0.4399	0.7456	0.07464	2.837	0.2493	0.2915	1.126	0.6715	0.07605	0.2615	1.662	0.6404	1.754	2.021	0.8154	0.9402	0.6744	0.2516	0.7853	1.356	0.8643	1.382	0.4318	0.822	1.873	0.7994	0.3865	1.423	1.034	0.2717	2.86	0.2342
VRS2014_4400_LBA_J10	10	0.1565	0.3555	1.188	0.157	2.071	2.494	2.12	2.059	2.169	1.799	0.241	0.8052	0.7391	1.745	1.729	2.347	2.949	1.168	1.984	0.5185	3.268	0.41	0.721	0.5716	5.289	2.191	0.2885	0.3101	0.3277	0.5952	0.5756	0.4783	1.275	3.156	1.721	0.7986	1.076	0.8424	1.652	0.7095	0.631	1.445	2.405	0.3872	1.543	2.925	0.6648	2.351
VRS2014_4401_LBA_J10	10	6.232	4.853	1.738	1.652	0.6087	0.8541	0.6916	0.527	0.5033	0.3701	3.98	0.8792	2.436	0.6739	0.7543	0.7382	0.6794	1.837	0.7491	1.082	0.6559	1.795	1.39	0.9468	1.118	0.6108	3.178	0.3462	2.438	1.358	0.9229	1.854	1.028	0.6543	0.5202	0.9383	0.6205	1.192	0.68	1.256	1.735	1.359	0.618	1.832	0.7631	0.3547	2.09	0.5557
VRS2014_4409_LBA_J10	10	1.126	1.235	0.5553	1.288	0.5513	0.4521	0.5018	0.6231	0.5657	0.07942	1.562	1.001	1.141	0.7746	0.8197	0.3033	0.4279	1.091	0.6318	1.401	0.6953	0.7237	0.9235	0.5531	0.4252	0.6107	0.9399	0.3722	1.202	1.04	0.6224	1.627	0.7391	0.8834	0.9194	1.12	0.9214	1.327	0.5692	0.6828	1.635	0.6643	0.636	0.8729	0.8826	0.8251	1.562	0.6228
VRS2013_3982_LBA_J15	15	1.52	2.359	1.348	1.732	0.8117	1.611	1.336	2.129	0.9053	0.232	4.648	1.757	1.366	0.7217	0.8274	0.8784	0.8743	2.181	1.198	5.131	0.9801	5.89	5.008	2.732	1.383	1.364	2.569	2.588	5.532	1.545	1.264	2.02	2.05	1.044	0.7918	1.078	0.7843	0.8382	1.032	5.943	2.522	1.021	0.9752	4.295	0.3822	1.249	3.247	1.038
VRS2013_4365_LBA_J15	15	1.745	1.003	0.7902	1.283	0.6234	1.754	0.9024	0.7103	0.481	0.2854	2.008	0.6312	1.672	0.8077	0.8744	0.6385	0.7523	1.271	0.935	1.537	0.8158	2.283	1.491	1.496	1.094	0.6719	1.555	1.086	1.183	0.8584	0.4642	0.6756	0.9948	0.3273	0.8442	1.119	0.8739	1.095	0.644	1.552	1.187	0.8382	0.5569	1.343	0.9347	0.9082	2.1	0.8708
VRS2014_4400_LBA_J15	15	0.04708	0.06928	1.096	0.1088	3.452	13.05	3.77	3.537	3.331	3.413	0.084	0.3484	0.8477	1.917	1.501	3.314	3.024	0.4078	5.951	1.02	3.953	0.29	0.1965	0.5759	3.823	2.608	0.1783	0.4846	0.3702	0.8373	1.284	0.348	1.422	2.643	1.735	1.205	1.057	0.4726	1.532	0.6438	0.4809	1.366	2.327	0.2044	1.009	3.237	0.2152	3.756
VRS2014_4401_LBA_J15	15	1.9	4.046	2.057	0.6822	1.462		0.1855	1.314	1.327			0.9643	1.607	0.7097	0.6404	0.9956	0.1221	1.384	0.5325	1.515	1.015	0.2587	2.556	2.525	0.6407	1.523	2.953	1.509	1.626	1.08	0.78	0.6081	1.091	2.575	0.6372	0.9713	0.9566	1.117	1.398	2.667	0.8416	1.437	0.8596	0.8724	0.5409	1.311	3.218	1.017
VRS2014_4409_LBA_J15	15	0.7449	1.284	0.6554	0.9603	0.8219	1.389	1.099	1.079	0.9659	1.026	0.4962	0.8558	1.536	0.7805	0.4984	0.7393	0.7987	1.105	1.54	0.8091	1.016	1.76	0.9182	1.464	1.108	0.7784	1.414	3.191	1.325	1.467	0.6313	1.409	1.172	1.089	0.5727	1.402	1.098	0.9909	0.7242	1.555	1.077	0.5446	0.6867	0.9276	0.5194	0.8383	0.65	0.9051
[truncated: 1 more columns]
